# Supplementary material for: Genetic Mapping of ms1s, a Recessive Gene for Male Sterility in Common Wheat
Source: Int J Mol Sci. 2021 Aug 9;22(16):8541. doi: 10.3390/ijms22168541 (PMC8395210; doi:10.3390/ijms22168541)
Supplement: Supplementary file 1 [file ijms-22-08541-s001.zip]

Archive with 1 entries (1 files):
- ijms-1310193-supplementary.xlsx
