# Supplementary material for: Genetic Mapping of ms1s, a Recessive Gene for Male Sterility in Common Wheat
Source: Int J Mol Sci. 2021 Aug 9;22(16):8541. doi: 10.3390/ijms22168541 (PMC8395210; doi:10.3390/ijms22168541)
Supplement: Supplementary file 1 [file ijms-22-08541-s001.zip › ijms-1310193-supplementary.xlsx]

## Sheet: Sheet1
Table S1 Information of candidate genes in co-segregation region of ms1s.
Gene-ID	Blast-Hit-Accession	Human-Readable-Description	Pfam-IDs-(Description)	Interpro-IDs-(Description)	GO-IDs-(Description)-via-Interpro	Gene-or-TE-TE?-U (via-function)	Pfam-IDs	Interpro-IDs	GO-IDs-via-Interpro
TraesCS4B02G015000.1	tr|A0A1D1Z9I3|A0A1D1Z9I3_9ARAE	Chaperone protein DnaJ		IPR001305: Heat shock protein DnaJ, cysteine-rich domain	GO:0031072 MF: heat shock protein binding;GO:0051082 MF: unfolded protein binding	G		IPR001305	GO:0031072; GO:0051082
TraesCS4B02G015200LC.1	tr|Q2QXK8|Q2QXK8_ORYSJ	Transposon protein, putative, Mutator sub-class	PF03108: MuDR family transposase	IPR004332: Transposase, MuDR, plant		TE	PF03108	IPR004332
TraesCS4B02G015400LC.1	AT3G09180.3	mediator of RNA polymerase II transcription subunit				G
TraesCS4B02G015200.1	tr|G7L1K1|G7L1K1_MEDTR	Cation calcium exchanger	PF01699: Sodium/calcium exchanger protein	IPR004837: Sodium/calcium exchanger membrane region	GO:0016021 CC: integral component of membrane;GO:0055085 BP: transmembrane transport	G	PF01699	IPR004837	GO:0016021; GO:0055085
TraesCS4B02G016200.1	tr|B9RI26|B9RI26_RICCO	LOB domain-containing protein, putative	PF03195: Protein of unknown function DUF260	IPR004883: Lateral organ boundaries, LOB		G	PF03195	IPR004883
TraesCS4B02G017400.1	tr|M8BGZ6|M8BGZ6_AEGTA	Type I inositol-1,4,5-trisphosphate 5-phosphatase CVP2	PF03372: Endonuclease/Exonuclease/phosphatase family	IPR000300: Inositol polyphosphate-related phosphatase; IPR005135: Endonuclease/exonuclease/phosphatase	GO:0046856 BP: phosphatidylinositol dephosphorylation	TE?	PF03372	IPR000300; IPR005135	GO:0046856
TraesCS4B02G017400.2	tr|M8BGZ6|M8BGZ6_AEGTA	Type I inositol-1,4,5-trisphosphate 5-phosphatase CVP2	PF03372: Endonuclease/Exonuclease/phosphatase family	IPR000300: Inositol polyphosphate-related phosphatase; IPR005135: Endonuclease/exonuclease/phosphatase	GO:0046856 BP: phosphatidylinositol dephosphorylation	TE?	PF03372	IPR000300; IPR005135	GO:0046856
TraesCS4B02G017500.1	tr|Q9ATH6|Q9ATH6_ZEAPE	Globulin 1	PF00190: Cupin	IPR006045: Cupin 1; IPR011051: RmlC-like cupin domain; IPR014710: RmlC-like jelly roll fold	GO:0045735 MF: nutrient reservoir activity	G	PF00190	IPR006045; IPR011051; IPR014710	GO:0045735
TraesCS4B02G017900.1	AT1G05450.2	Bifunctional inhibitor/lipid-transfer protein/seed storage 2S albumin superfamily protein	PF14368: Probable lipid transfer	IPR016140: Bifunctional inhibitor/plant lipid transfer protein/seed storage helical domain		G	PF14368	IPR016140
CS4B02G018300.1	tr|Q75GC2|Q75GC2_ORYSJ	Acetyltransferase, GNAT family protein, expressed	PF13302: Acetyltransferase (GNAT) domain	IPR000182: GNAT domain; IPR016181: Acyl-CoA N-acyltransferase	GO:0008080 MF: N-acetyltransferase activity	G	PF13302	IPR000182; IPR016181	GO:0008080
CS4B02G019100.1	tr|A0A059LRL9|A0A059LRL9_9CHLO	Ras family protein	PF00071: Ras family	IPR001806: Small GTPase superfamily; IPR005225: Small GTP-binding protein domain; IPR027417: P-loop containing nucleoside triphosphate hydrolase	GO:0003924 MF: GTPase activity;GO:0005525 MF: GTP binding	G	PF00071	IPR001806; IPR005225; IPR027417	GO:0003924; GO:0005525
CS4B02G019100.2	tr|A0A059LRL9|A0A059LRL9_9CHLO	Ras family protein	PF00071: Ras family	IPR001806: Small GTPase superfamily; IPR005225: Small GTP-binding protein domain; IPR027417: P-loop containing nucleoside triphosphate hydrolase	GO:0003924 MF: GTPase activity;GO:0005525 MF: GTP binding	G	PF00071	IPR001806; IPR005225; IPR027417	GO:0003924; GO:0005525
CS4B02G020300.1	tr|O24106|O24106_NICGU	RNA-binding protein	PF00076: RNA recognition motif. (a.k.a. RRM, RBD, or RNP domain)	IPR000504: RNA recognition motif domain	GO:0003676 MF: nucleic acid binding	G	PF00076	IPR000504	GO:0003676
CS4B02G021100LC.1	AT1G04625.1	Polynucleotidyl transferase, ribonuclease H-like superfamily protein	PF13456: Reverse transcriptase-like	IPR012337: Ribonuclease H-like domain	GO:0003676 MF: nucleic acid binding	TE	PF13456	IPR012337	GO:0003676
CS4B02G021300.1	tr|A0A1D5XS33|A0A1D5XS33_WHEAT	Pyruvate kinase	PF00224: Pyruvate kinase, barrel domain; PF02887: Pyruvate kinase, alpha/beta domain	IPR001697: Pyruvate kinase; IPR011037: Pyruvate kinase-like, insert domain; IPR015793: Pyruvate kinase, barrel; IPR015795: Pyruvate kinase, C-terminal; IPR015813: Pyruvate/Phosphoenolpyruvate kinase-like domain	GO:0000287 MF: magnesium ion binding;GO:0003824 MF: catalytic activity;GO:0004743 MF: pyruvate kinase activity;GO:0006096 BP: glycolytic process;GO:0030955 MF: potassium ion binding	G	PF00224; PF02887	IPR001697; IPR011037; IPR015793; IPR015795; IPR015813	GO:0000287; GO:0003824; GO:0004743; GO:0006096; GO:0030955
CS4B02G021600.1	tr|M8B624|M8B624_AEGTA	Chalcone synthase	PF00195: Chalcone and stilbene synthases, N-terminal domain; PF02797: Chalcone and stilbene synthases, C-terminal domain	IPR001099: Chalcone/stilbene synthase, N-terminal; IPR011141: Polyketide synthase, type III; IPR012328: Chalcone/stilbene synthase, C-terminal; IPR016039: Thiolase-like	GO:0003824 MF: catalytic activity;GO:0008152 BP: metabolic process;GO:0009058 BP: biosynthetic process;GO:0016747 MF: transferase activity, transferring acyl groups other than amino-acyl groups	G	PF00195; PF02797	IPR001099; IPR011141; IPR012328; IPR016039	GO:0003824; GO:0008152; GO:0009058; GO:0016747
CS4B02G022600.1	tr|M8AVW9|M8AVW9_AEGTA	Subtilisin-like protease	PF05922: Peptidase inhibitor I9; PF00082: Subtilase family	IPR000209: Peptidase S8/S53 domain; IPR010259: Peptidase S8 propeptide/proteinase inhibitor I9; IPR015500: Peptidase S8, subtilisin-related; IPR023828: Peptidase S8, subtilisin, Ser-active site	GO:0004252 MF: serine-type endopeptidase activity;GO:0006508 BP: proteolysis	G	PF05922; PF00082	IPR000209; IPR010259; IPR015500; IPR023828	GO:0004252; GO:0006508
CS4B02G023300.1	tr|Q84LE8|Q84LE8_GINBI	AGAMOUS-like MADS-box transcription factor	PF00319: SRF-type transcription factor (DNA-binding and dimerisation domain)	IPR002100: Transcription factor, MADS-box	GO:0003677 MF: DNA binding;GO:0046983 MF: protein dimerization activity	G	PF00319	IPR002100	GO:0003677; GO:0046983
